# Supplementary material for: Humic Substances from Different Sources Modulate Salicylic Acid-Mediated Defense in Plants Infected by Powdery Mildew
Source: Plants (Basel). 2025 Dec 17;14(24):3854. doi: 10.3390/plants14243854 (PMC12737289; doi:10.3390/plants14243854)
Supplement: Supplementary file 1 [file plants-14-03854-s001.zip]

Archive with 1 entries (1 files):
- plants-4006207-supplementary.xlsx
