# Supplementary material for: Humic Substances from Different Sources Modulate Salicylic Acid-Mediated Defense in Plants Infected by Powdery Mildew
Source: Plants (Basel). 2025 Dec 17;14(24):3854. doi: 10.3390/plants14243854 (PMC12737289; doi:10.3390/plants14243854)
Supplement: Supplementary file 1 [file plants-14-03854-s001.zip › plants-4006207-supplementary.xlsx]

## Sheet: Table S1
	Table S1. Summary of statistical results for relative gene expression (Dunnett’s test).
	Gene	Treatment	Mean Diff (vs Ct)	95% CI	Adjusted p	Effect (↑ / ↓ / ns)	Symbol (* or °)
	Med25	On	0.8	0,6 to 1	0.0001	Down-regulated	°
	Med25	Vc	-0.02	-0,3 to 0,2	0.9988	No change	ns
	Med25	Pt	-0.5	-0,8 to -0,3	0.0003	Up-regulated	*
	Med25	Vc+On	-0.03	-0,3 to 0,2	0.9963	Up-regulated	*
	Med25	Pt+On	0.7	0,4 to 0,9	0.0001	Down-regulated	°
	Med16	On	0.6333	0,5476 to 0,7190	0.0001	Down-regulated	°
	Med16	Vc	-0.026	-0,1117 to 0,05971	0.8441	Up-regulated	*
	Med16	Pt	0.2123	0,1266 to 0,2980	0.0001	Down-regulated	°
	Med16	Vc+On	0.4523	0,3666 to 0,5380	0.0001	Down-regulated	°
	Med16	Pt+On	0.4093	0,3236 to 0,4950	0.0001	Down-regulated	°
	Med14	On	-1.129	-1,238 to -1,020	0.0001	Up-regulated	*
	Med14	Vc	0.2303	0,1210 to 0,3397	0.00025	Down-regulated	°
	Med14	Pt	0.1323	0,02300 to 0,2417	0.016973	Down-regulated	°
	Med14	Vc+On	-1.425	-1,534 to -1,315	0.0001	Up-regulated	*
	Med14	Pt+On	-2.247	-2,356 to -2,137	0.0001	Up-regulated	*
	NPR1	On	-0.3267	-0,5339 to -0,1194	0.002671	Up-regulated	*
	NPR1	Vc	-0.3907	-0,5979 to -0,1834	0.000626	Up-regulated	*
	NPR1	Pt	0.1153	-0,09191 to 0,3226	0.394796	No change	ns
	NPR1	Vc+On	-1.122	-1,329 to -0,9148	0.0001	Up-regulated	*
	NPR1	Pt+On	-1.032	-1,239 to -0,8248	0.0001	Up-regulated	*
	PR-1	On	0.85	0,7933 to 0,9067	0.0001	Down-regulated	°
	PR-1	Vc	-0.069	-0,1257 to -0,01225	0.0165	Up-regulated	*
	PR-1	Pt	0.401	0,3443 to 0,4577	0.0001	Down-regulated	°
	PR-1	Vc+On	0.692	0,6353 to 0,7487	0.0001	Down-regulated	°
	PR-1	Pt+On	0.7647	0,7079 to 0,8214	0.0001	Down-regulated	°
	PR-2	On	-1.279	-2,009 to -0,5494	0.0012	Up-regulated	*
	PR-2	Vc	-0.6023	-1,332 to 0,1272	0.1193	No change	ns
	PR-2	Pt	-1.041	-1,771 to -0,3114	0.0056	Up-regulated	*
	PR-2	Vc+On	-5.123	-5,853 to -4,394	0.0001	Up-regulated	*
	PR-2	Pt+On	-6.84	-7,570 to -6,110	0.0001	Up-regulated	*
	PR-4	On	-2.248	-3,784 to -0,7109	0.0047	Up-regulated	*
	PR-4	Vc	-0.9043	-2,441 to 0,6324	0.3476	No change	ns
	PR-4	Pt	-0.6493	-2,186 to 0,8874	0.6296	No change	ns
	PR-4	Vc+On	-7.501	-9,038 to -5,964	0.0001	Up-regulated	*
	PR-4	Pt+On	-3.91	-5,447 to -2,373	0.0001	Up-regulated	*
	PR-5	On	0.8077	0,7078 to 0,9075	0.0001	Down-regulated	°
	PR-5	Vc	-0.1747	-0,2745 to -0,07484	0.0012	Up-regulated	*
	PR-5	Pt	0.449	0,3492 to 0,5488	0.0001	Down-regulated	°
	PR-5	Vc+On	0.5283	0,4285 to 0,6282	0.0001	Down-regulated	°
	PR-5	Pt+On	0.673	0,5732 to 0,7728	0.0001	Down-regulated	°
	ICS	On	0.9483	0,8188 to 1,078	0.0001	Down-regulated	°
	ICS	Vc	-0.095	-0,2246 to 0,03456	0.1848	No change	ns
	ICS	Pt	-0.05167	-0,1812 to 0,07789	0.6746	No change	ns
	ICS	Vc+On	0.8977	0,7681 to 1,027	0.0001	Down-regulated	°
	ICS	Pt+On	0.908	0,7784 to 1,038	0.0001	Down-regulated	°
	PAL	On	-4.943	-14,54 to 4,657	0.4622	No change	ns
	PAL	Vc	-0.3623	-9,963 to 9,238	0.9999	No change	ns
	PAL	Pt	-0.4153	-10,02 to 9,185	0.9998	No change	ns
	PAL	Vc+On	-11.17	-20,77 to -1,572	0.0216	Up-regulated	*
	PAL	Pt+On	-25.47	-35,07 to -15,87	0.0001	Up-regulated	*
	Nudix8	On	-2.021	-2,671 to -1,371	0.0001	Up-regulated	*
	Nudix8	Vc	-0.9723	-1,622 to -0,3222	0.004	Up-regulated	*
	Nudix8	Pt	-0.4147	-1,065 to 0,2355	0.2829	No change	ns
	Nudix8	Vc+On	-6.764	-7,414 to -6,114	0.0001	Up-regulated	*
	Nudix8	Pt+On	-8.677	-9,327 to -8,027	0.0001	Up-regulated	*
	APX	On	-1.526	-2,356 to -0,6963	0.0008	Up-regulated	*
	APX	Vc	-1.581	-2,411 to -0,7509	0.0006	Up-regulated	*
	APX	Pt	-1.815	-2,645 to -0,9853	0.0002	Up-regulated	*
	APX	Vc+On	-2.222	-3,052 to -1,392	0.0001	Up-regulated	*
	APX	Pt+On	-2.709	-3,539 to -1,879	0.0001	Up-regulated	*
	SOD	On	0.3523	0,1642 to 0,5405	0.0007	Down-regulated	°
	SOD	Vc	0.096	-0,09213 to 0,2841	0.47	No change	ns
	SOD	Pt	0.2617	0,07354 to 0,4498	0.0067	Up-regulated	*
	SOD	Vc+On	-0.4353	-0,6235 to -0,2472	0.0001	Up-regulated	*
	SOD	Pt+On	-0.9147	-1,103 to -0,7265	0.0001	Up-regulated	*
	CAT	On	-0.4083	-1,050 to 0,2328	0.284	No change	ns
	CAT	Vc	-0.5767	-1,218 to 0,06451	0.083	No change	ns
	CAT	Pt	-0.8463	-1,488 to -0,2052	0.0097	Up-regulated	*
	CAT	Vc+On	0.07867	-0,5625 to 0,7198	0.9955	No change	ns
	CAT	Pt+On	-0.085	-0,7262 to 0,5562	0.9939	No change	ns
	POX	On	-3.253	-4,185 to -2,321	0.0001	Up-regulated	*
	POX	Vc	-0.9707	-1,902 to -0,03891	0.0404	Up-regulated	*
	POX	Pt	-0.7787	-1,710 to 0,1531	0.1136	No change	ns
	POX	Vc+On	-4.59	-5,522 to -3,658	0.0001	Up-regulated	*
	POX	Pt+On	-2.668	-3,600 to -1,736	0.0001	Up-regulated	*
	MYC2	On	-1.384	-1,611 to -1,156	0.0001	Up-regulated	*
	MYC2	Vc	-3.662	-3,889 to -3,435	0.0001	Up-regulated	*
	MYC2	Pt	-1.812	-2,039 to -1,585	0.0001	Up-regulated	*
	MYC2	Vc+On	-4.666	-4,894 to -4,439	0.0001	Up-regulated	*
	MYC2	Pt+On	-2.271	-2,498 to -2,043	0.0001	Up-regulated	*
	LOX1.1	On	-1.165	-1,435 to -0,8960	0.0001	Up-regulated	*
	LOX1.1	Vc	-5.456	-5,725 to -5,187	0.0001	Up-regulated	*
	LOX1.1	Pt	-4.696	-4,965 to -4,427	0.0001	Up-regulated	*
	LOX1.1	Vc+On	-2.508	-2,777 to -2,239	0.0001	Up-regulated	*
	LOX1.1	Pt+On	-1.402	-1,672 to -1,133	0.0001	Up-regulated	*
	ERF	On	0.8667	0,2055 to 1,528	0.0101	Down-regulated	°
	ERF	Vc	-1.428	-2,089 to -0,7672	0.0002	Up-regulated	*
	ERF	Pt	-0.7037	-1,365 to -0,04253	0.036	Up-regulated	*
	ERF	Vc+On	-0.2513	-0,9125 to 0,4098	0.7098	No change	ns
	ERF	Pt+On	-0.3165	-0,9777 to 0,3446	0.5254	No change	ns
	JAZ	On	-7.006	-9,062 to -4,950	0.0001	Up-regulated	*
	JAZ	Vc	-1.213	-3,269 to 0,8435	0.3457	No change	ns
	JAZ	Pt	-1.568	-3,624 to 0,4888	0.1614	No change	ns
	JAZ	Vc+On	-2.984	-5,041 to -0,9279	0.005	Up-regulated	*
	JAZ	Pt+On	-5.473	-7,529 to -3,417	0.0001	Up-regulated	*
	Jar1	On	0.67	0,5448 to 0,7952	0.0001	Down-regulated	°
	Jar1	Vc	-0.921	-1,046 to -0,7958	0.0001	Up-regulated	*
	Jar1	Pt	-0.286	-0,4112 to -0,1608	0.0001	Up-regulated	*
	Jar1	Vc+On	0.312	0,187 to 0,437	0.0001	Down-regulated	°
	Jar1	Pt+On	0.349	0,223 to 0,474	0.0001	Down-regulated	°

## Sheet: Table S2
Table S2. Statistical analysis of disease severity (Oidium sp.)
1. Dataset information
Parameter	Value
Table analyzed	sev_oidium
Number of treatments	3
Total number of observations	24
2. Normality tests (α = 0.05)
Test	Statistic	Treatment 1 (Control)	Treatment 2 (Vermicompost)	Treatment 3 (Peat)
D’Agostino–Pearson	K²	1210	0.2103	12.50
	p-value	0.5461	0.9002	0.0019
	Result	Normal	Normal	Not normal
Shapiro–Wilk	W	0.9459	0.9462	0.7495
	p-value	0.6700	0.6730	0.0081
	Result	Normal	Normal	Not normal
Kolmogorov–Smirnov	KS distance	0.2429	0.2036	0.3103
	p-value	>0.1000	>0.1000	0.0225
	Result	Normal	Normal	Not normal
Conclusion: Only Treatment 3 violated normality across all tests.
3. Homoscedasticity tests
Test	Statistic	p-value	Significance	SDs equal?
Brown–Forsythe	F(2,21) = 3.072	0.0676	ns	Yes
Bartlett	χ² = 18.39	0.0001	***	No
Conclusion: Homogeneity of variances not fully supported (Bartlett significant).
4. One-way ANOVA (not used for inference; provided for completeness)
ANOVA table	SS	DF	MS	F (DFn, DFd)	P value
Treatment (between columns)	503.7	2	251.8	F (2, 21) = 54,47	P<0,0001
Residual (within columns)	97.09	21	4.624
Total	600.8	23
Data summary
R² = 0.8384
Conclusion: Although ANOVA indicated significant differences, normality was violated; therefore, a non-parametric test was applied.
5. Non-parametric test (used for inference)
Kruskal–Wallis test
Table Analyzed	sev_oidium
Kruskal-Wallis test
P value	<0,0001
Exact or approximate P value?	Approximate
P value summary	****
Do the medians vary signif. (P < 0.05)?	Yes
6. Dunn’s multiple comparisons test (Bonferroni-adjusted)
Dunnett's multiple comparisons test	Mean Diff,	95,00% CI of diff,	Significant?	Summary	Adjusted P Value	A-?
Ct vs. Vc	8.563	6,014 to 11,11	Yes	****	<0,0001	B	Vc
Ct vs. Pt	10.56	8,014 to 13,11	Yes	****	<0,0001	C	Pt
Test details	Mean 1	Mean 2	Mean Diff,	SE of diff,	n1	n2	q	DF
Ct vs. Vc	11.19	2.625	8.563	1.075	8	8	7.964	21
Ct vs. Pt	11.19	0.625	10.56	1.075	8	8	9.825	21

## Sheet: Table S3
N°	GENE	ENZYME
1	CAT1	Catalase 1	CAT1 FW	TGATCCTTGTCGTCCTGCTG
			CAT1 RV	CTCCCCTGCCTGTTTGAAGT
2	POX	Lignin-forming anionic peroxidase	POX FW	TCGGAGTTGTTTTGGCTGGA
			POX RV	GCAAGGGTTTCAGTAGGGCT
6	PR-4	Endochitinase	PR-4 FW	TGCCCAAACCTCCCATGAAA
			PR-4 RV	GTGAACAGTAGTCACCGGGG
7	ICS1	Isochorismate synthase 1	ICS1 FW	GCCTGCCGCATCGTATTTAG
			ICS1 RV	TTTGCATCCCCAAAATTGCAT
8	PAL	Phenylalanine ammonia-lyase	PAL5 FW	CACTGTAAGCCAAGTAGCCAA
			PAL5 RV	TCCCTTTCCACCACTTGTAGC
9	MED25	subunit 25 of RNA polymerase II transcription	MED25 FW	AACAGCAGCAGCAACCAATG
			MED25 RV	CTGGTGTGATTGGCAGTCCT
10	MED16	subunit 16 of RNA polymerase II transcription	MED16 FW	TTATGGGGGCTGCTCAAAGG
			MED16 RV	TGCTCCTGTTCCAACCTGAC
11	MED14	subunit 14 of RNA polymerase II transcription	MED14 FW	GCTGCCGACTCGTTGTTTTT
			MED14 RV	TGCTCTGGCAAGCCTACATC
12	PR-1	PR-1b	PR-1 FW	TGGTGCTGTGAAGATGTGGG
			PR-1 RV	CCCTAGCACAACCAAGACGT
13	LOX	Lipoxygenase 1.1	LOX1.1 FW	CAAGTGAAACACCAGAGCTT
			LOX1.1 RV	TAAATCCTATCCCACGCCT
14	MYC2	MYC2 transcription factor	MYC2 FW	CAGTTTTGCCTTCTTCGGGC
			MYC2 RV	CAGTTTTGCCTTCTTCGGGC
15	ACTINA	Actn 4	ACT4 FW	GGTCCCTCTATTGTCCACAG
			ACT4 RV	TGCATCTCTGGTCCAGTAGGA
16	APX	Ascorbate peroxidase	APX FW	GTGACCACTTGAGGGACGTGTTTGT
			APX RV	ACCAGAACGCTCCTTGTGGCATCTT
17	SOD	Superoxide dismutase	SOD FW	CTGGGAATCTATGAAGCCCAACGGA
			SOD RV	CAAATTGTGTTGCTGCAGCTGCCTT
18	PR-2	Beta 1,3 glucanase	PR-2 FW	AAGTATATAGCTGTTGGTAATGAA
			PR-2 RV	ATTCTCATCAAACATGGCGAA
19	ERF	ethylene response factor	ERF FW	CTGGTTCAGTTGATGCAAGG
			ERF RV	ACACCTTGGAGGAGTGAG
20	JAZ	Jasmonate ZIM Domain-containing protein	JAZ FW	CTAAAGGAGCACTTGCTATGG
			JAZ RV	CCAATGAACGCTTGACGA
21	jar1	Jasmonate ZIM Domain-containing protein	JAR1 FW	AGGAAAATCTCGTAGGCGTG
			JAR1 RV	TCTGTAACGATATAAACCTGCG

## Sheet: Table S4
------------------------------------------------------------------------
Analysis of variance Beta 1,3 glucanase
------------------------------------------------------------------------
DF SS MS F Pr>Fc
Treatment 5 1973.82 394.76 21.234 5.6547e-07
Residual 18 334.64 18.59
Total 23 2308.46
------------------------------------------------------------------------
CV = 19.37 %
------------------------------------------------------------------------
Analysis of variance LIPOXYGENASE
------------------------------------------------------------------------
DF SS MS F Pr>Fc
Treatment 5 410.03 82.006 8.2679 0.00033266
Residual 18 178.54 9.919
Total 23 588.57
------------------------------------------------------------------------
CV = 11.82 %
------------------------------------------------------------------------
Analysis of variance PHENYLALANINE AMMONIA LYASE
------------------------------------------------------------------------
DF SS MS F Pr>Fc
Treatment 5 8900.5 1780.10 42.195 2.5336e-09
Residual 18 759.4 42.19
Total 23 9659.9
------------------------------------------------------------------------
CV = 13.05 %
------------------------------------------------------------------------
Analysis of variance PEROXIDASE
------------------------------------------------------------------------
DF SS MS F Pr>Fc
Treatment 5 593.51 118.702 36.351 8.5113e-09
Residual 18 58.78 3.265
Total 23 652.29
------------------------------------------------------------------------
CV = 7.06 %
>
